# Supplementary material for: ﻿Kengiochloa, a new bamboo genus to accommodate the morphologically unique species, Pseudosasapubiflora (Poaceae)
Source: PhytoKeys. 2023 Mar 13;221:131–45. doi: 10.3897/phytokeys.221.98920 (PMC10209512; doi:10.3897/phytokeys.221.98920)
Supplement: XML Treatment for Kengiochloa pubiflora [file phytokeys.221.98920-treatment2.xml]

<!DOCTYPE tp:taxon-treatment
  PUBLIC "-//TaxonX//DTD Taxonomic Treatment Publishing DTD v0 20100105//EN" "tax-treatment-NSO.dtd">
<tp:taxon-treatment xmlns:tp="http://www.plazi.org/taxpub"><tp:treatment-meta><kwd-group><label>Taxon classification</label><kwd>
                <named-content content-type="kingdom">Plantae</named-content>
              </kwd><kwd>
                <named-content content-type="order">Poales</named-content>
              </kwd><kwd>
                <named-content content-type="family">Poaceae</named-content>
              </kwd></kwd-group><mixed-citation publication-type="journal"><person-group><name><surname>Tong</surname><given-names>Yi-Hua</given-names></name><name><surname>Niu</surname><given-names>Zheng-Yang</given-names></name><name><surname>Cai</surname><given-names>Zhuo-Yu</given-names></name><name><surname>Ni</surname><given-names>Jing-Bo</given-names></name><name><surname>Xia</surname><given-names>Nian-He</given-names></name></person-group><article-title>﻿<italic><tp:taxon-name><tp:taxon-name-part taxon-name-part-type="genus" reg="Kengiochloa">Kengiochloa</tp:taxon-name-part></tp:taxon-name></italic>, a new bamboo genus to accommodate the morphologically unique species, <italic><tp:taxon-name><tp:taxon-name-part taxon-name-part-type="genus" reg="Pseudosasa">Pseudosasa</tp:taxon-name-part><tp:taxon-name-part taxon-name-part-type="species" reg="pubiflora">pubiflora</tp:taxon-name-part></tp:taxon-name></italic> (<tp:taxon-name><tp:taxon-name-part taxon-name-part-type="family">Poaceae</tp:taxon-name-part></tp:taxon-name>)</article-title><source>PhytoKeys</source><day>13</day><month>03</month><year>2023</year><volume>221</volume><fpage>131</fpage><lpage>145</lpage><pub-id pub-id-type="doi">10.3897/phytokeys.221.98920</pub-id></mixed-citation></tp:treatment-meta><tp:nomenclature><label>﻿</label><tp:taxon-name>
              <object-id xmlns:xlink="http://www.w3.org/1999/xlink" content-type="arpha" xlink:type="simple">1EF9A752-94E6-5121-9072-9757518A9C19</object-id>
              <tp:taxon-name-part taxon-name-part-type="genus" reg="Kengiochloa">Kengiochloa</tp:taxon-name-part>
              <tp:taxon-name-part taxon-name-part-type="species" reg="pubiflora">pubiflora</tp:taxon-name-part>
              <object-id xmlns:xlink="http://www.w3.org/1999/xlink" content-type="ipni" xlink:type="simple">urn:lsid:ipni.org:names:77315564-1</object-id>
            </tp:taxon-name><tp:taxon-authority>(Keng) Y.H.Tong &amp; N.H.Xia</tp:taxon-authority><tp:taxon-status xmlns:xlink="http://www.w3.org/1999/xlink" xlink:type="simple">comb. nov.</tp:taxon-status><tp:nomenclature-citation-list><tp:nomenclature-citation><tp:taxon-name>
                  <tp:taxon-name-part taxon-name-part-type="status">≡</tp:taxon-name-part>
                  <tp:taxon-name-part taxon-name-part-type="genus" reg="Arundinaria">Arundinaria</tp:taxon-name-part>
                  <tp:taxon-name-part taxon-name-part-type="species" reg="pubiflora">pubiflora</tp:taxon-name-part>
                </tp:taxon-name><comment> Keng, Sinensia 7: 414, fig. 4. 1936; Yang &amp; Chao, J. Bamb. Res. 13(1): 5. 1994, excl. syn. of <tp:taxon-name><tp:taxon-name-part taxon-name-part-type="genus" reg="Indocalamus">Indocalamus</tp:taxon-name-part><tp:taxon-name-part taxon-name-part-type="species" reg="pallidiflorus">pallidiflorus</tp:taxon-name-part></tp:taxon-name>. ≡ <tp:taxon-name><tp:taxon-name-part taxon-name-part-type="genus" reg="Pseudosasa">Pseudosasa</tp:taxon-name-part><tp:taxon-name-part taxon-name-part-type="species" reg="pubiflora">pubiflora</tp:taxon-name-part></tp:taxon-name> (Keng) Keng f. ex D. Z. Li &amp; L. M. Gao in Zhu et al., Fl. China 22: 118. 2006, excl. descr. and syn. of <tp:taxon-name><tp:taxon-name-part taxon-name-part-type="genus" reg="Indocalamus">Indocalamus</tp:taxon-name-part><tp:taxon-name-part taxon-name-part-type="species" reg="pallidiflorus">pallidiflorus</tp:taxon-name-part></tp:taxon-name> and <tp:taxon-name><tp:taxon-name-part taxon-name-part-type="genus" reg="Acidosasa">Acidosasa</tp:taxon-name-part><tp:taxon-name-part taxon-name-part-type="species" reg="paucifolia">paucifolia</tp:taxon-name-part></tp:taxon-name>; Keng f. in Keng, Clav. Gen. Sp. Gram. Prim. Sin. 154. 1957 &amp; Fl. Ill. Pl. Prim. Sin. 32 &amp; pl. 22. 1959, <italic>nom. inval.</italic> Type: China, Guangdong, on top of the hill at the rear of Iu [Yao] village, Lung Tau Mt. [Longtou Mountain], 30 May 1924, <italic>To &amp; Tsang 12284</italic> (holotype US00130296 (sheet 1) &amp; US00065420 (sheet 2), image!, isotypes US0031360, image!, US00144993, image!, W19390008723, image!, SYS!). Figs <xref ref-type="fig" rid="F3">3</xref>, <xref ref-type="fig" rid="F4">4B</xref>; also see fig. 150 in Vol. 22 of Flora of China Illustrations (available at <ext-link xmlns:xlink="http://www.w3.org/1999/xlink" xlink:href="http://www.efloras.org/object_page.aspx?object_id=95963&amp;flora_id=2" ext-link-type="uri" xlink:type="simple">http://www.efloras.org/object_page.aspx?object_id=95963&amp;flora_id=2</ext-link>). </comment></tp:nomenclature-citation><tp:nomenclature-citation><tp:taxon-name>
                  <tp:taxon-name-part taxon-name-part-type="status">=</tp:taxon-name-part>
                  <tp:taxon-name-part taxon-name-part-type="genus" reg="Pseudosasa">Pseudosasa</tp:taxon-name-part>
                  <tp:taxon-name-part taxon-name-part-type="species" reg="gracilis">gracilis</tp:taxon-name-part>
                </tp:taxon-name><comment> S. L. Chen &amp; G. Y. Sheng, Acta Phytotax. Sin. 21: 405. 1983; Chen et al., Fl. Reipubl. Popularis Sin. 9(1): 658. 1996; Zhu et al., Fl. China 22: 119. 2006. Type: China, Hunan, Yizhang County, Zeping, 6 May 1977, <italic>Z. P. Wang</italic>, <italic>H. R. Zhao &amp; G. Y. Sheng 77004</italic> (holotype NAS, not seen, isotypes N019022078!, N019022079!, N019022080!). </comment></tp:nomenclature-citation><tp:nomenclature-citation><tp:taxon-name>
                  <tp:taxon-name-part taxon-name-part-type="status">=</tp:taxon-name-part>
                  <tp:taxon-name-part taxon-name-part-type="genus" reg="Yushania">Yushania</tp:taxon-name-part>
                  <tp:taxon-name-part taxon-name-part-type="species" reg="lanshanensis">lanshanensis</tp:taxon-name-part>
                </tp:taxon-name><comment> T. H. Wen, J. Bamboo Res. 4(2): 13. 1985. ≡ <tp:taxon-name><tp:taxon-name-part taxon-name-part-type="genus" reg="Arundinaria">Arundinaria</tp:taxon-name-part><tp:taxon-name-part taxon-name-part-type="species" reg="lanshanensis">lanshanensis</tp:taxon-name-part></tp:taxon-name> (T. H. Wen) T. H. Wen, J. Bamboo Res. 5(1): 19. 1986. Type: China, Hunan, Lanshan County, Ziliang Township, 1125 m, 17 June 1984, <italic>S. Q. Chen CX84860</italic> (holotype ZJFI!, isotypes ZJFI!). </comment></tp:nomenclature-citation><tp:nomenclature-citation><tp:taxon-name>
                  <tp:taxon-name-part taxon-name-part-type="status">=</tp:taxon-name-part>
                  <tp:taxon-name-part taxon-name-part-type="genus" reg="Arundinaria">Arundinaria</tp:taxon-name-part>
                  <tp:taxon-name-part taxon-name-part-type="species" reg="tenuivagina">tenuivagina</tp:taxon-name-part>
                </tp:taxon-name><comment> W. T. Lin &amp; Z. M. Wu, J. S. China Agric. Univ. 11(3): 48. 1990. Type: China, Guangdong Province, Xinyi City, Dawuling, 1400 m, 12 April 1987, <italic>Z. M. Wu 0167</italic> (holotype CANT00002410!, isotypes CANT00002408!, CANT00002409!, CANT00002411!, CANT00002412!, CANT00002413!, CANT00002414!, CANT00002415!). </comment></tp:nomenclature-citation><tp:nomenclature-citation><tp:taxon-name>
                  <tp:taxon-name-part taxon-name-part-type="status">=</tp:taxon-name-part>
                  <tp:taxon-name-part taxon-name-part-type="genus" reg="Pseudosasa">Pseudosasa</tp:taxon-name-part>
                  <tp:taxon-name-part taxon-name-part-type="species" reg="parilis">parilis</tp:taxon-name-part>
                </tp:taxon-name><comment> T. P. Yi &amp; D. H. Hu in Yi, J. Bamboo Res. 14(1): 20. 1995. Type: China, Jiangxi, Suichuan County, Dabali, 1400 m, 21 November 1991, <italic>Q. Hu &amp; D. H. Hu 032</italic> (holotype SAUT, not seen, isotype Herbarium of Ji’an Forestry Institution, not seen). </comment></tp:nomenclature-citation></tp:nomenclature-citation-list></tp:nomenclature><tp:treatment-sec sec-type="description" id="SECID0E1XBG"><title>Description.</title><p>Rhizomes amphipodial, internodes terete, 2–2.5 cm long, ca. 2.5 mm in diam. Culms 1.2–2 m tall, up to 8 mm in diam.; internodes terete, 8–24 cm long, green, not powdery, glabrous; wall thick, cavity with woolly or irregularly lamellate pith; supranodal ridge flat, remains of sheath base persistent, sheath scar pubescent or glabrous. Culm buds narrowly ovate. Branches intravaginal, 2–4 at each mid-culm node, base attached to culm. Culm leaf sheaths gradually deciduous or rather persistent, 1/2 to 4/7 as long as internodes, thickly papery, glabrous or sometimes sparsely brown appressed hispidulous, margins ciliolate; auricles absent; oral setae 5–11, lateral 1–4 curved and downward, others straight forward, 6–9 mm long, fragile, base usually adnate; ligule short, less than 0.5 mm, unevenly laciniate, glabrous; blade erect, amplexicaul, striate, broadly ovate-lanceolate, usually longer than sheath, both surfaces glabrous, margins ciliolate, apex acuminate. Foliage leaves 1 to 4 per ultimate branch; sheath 2–4 cm long, upper half more or less white-pilose abaxially, margins ciliolate, glabrescent; outer ligule ca. 0.5 mm long, margin white-pilose; auricles obscure; oral setae present, to 1.4 cm long; inner ligule short, 0.3–1.5 mm; pseudopetiole 1.5–3 mm long, slightly pilose adaxially, glabrous abaxially; blade lanceolate or narrowly lanceolate, 8–24 × 0.9–2 cm, slightly pilose at base adaxially, hispidulous abaxially, glabrescent, base cuneate, margins serrulate, apex acuminate; lateral veins 4–5 pairs, veinlets conspicuous. The unit of inflorescence of the synflorescence 3–9 cm long; main axis glabrous, flattened on the branching side, basal internode 0.8–1.8 cm long. Paracladia 2–4, 0.4–1 cm long, robust, close to the axis, puberulent or appressed-pubescent at the apex, base without a pulvinus. Spikelets 1.6–2 cm long, stramineous; developed (fertile) florets 1–3, uppermost one rudimentary; rachilla segments thickened upwards, 3–4 mm long, glabrous except the upper part white-tomentose; glumes 2, the lower one lanceolate to narrowly lanceolate, 7–10 mm long, glabrous at lower part, pubescent towards the apex, apex acuminate; the upper one with the same shape and indumentum as the lower one, 7–12 mm long; callus bearded with white- or grey-tomentose hairs; lemmas ovate, the lowest one 10–12 mm long, densely adpressed-pubescent abaxially, 9-veined, apex acuminate-mucronate; palea 7–8 mm long, apex obtuse, glabrous except the ciliate and strongly curved keels; lodicules 3, ca. 2 mm long, anterior 2 oblong-obovate, posterior 1 spatulate or obovate, rounded at apex, lower part brown-nerved, upper part hyaline and minutely ciliate; anthers 3, pale yellow, 5 mm long; ripe ovary 2 mm long, brownish when dry; styles 2, persistent, ca. 1 mm long, base slightly connate, stigmas very thin, plumose, ca. 3 mm long. Fruit unknown. Description of inflorescence follows <xref ref-type="bibr" rid="B11">Keng (1936)</xref>.</p></tp:treatment-sec><tp:treatment-sec sec-type="phenology" id="SECID0EEYBG"><title>Phenology.</title><p>Culm shoots produced in April to July, flowering in May.</p></tp:treatment-sec><tp:treatment-sec sec-type="distribution" id="SECID0EJYBG"><title>Distribution and habitat.</title><p>This species is distributed in Hunan, Jiangxi and Guangdong, China. It grows under evergreen broadleaved forests at an elevation from 1100–1600 m.</p></tp:treatment-sec><tp:treatment-sec sec-type="Chinese name" id="SECID0EOYBG"><title>Chinese name.</title><p>以礼竹 (pinyin: yĭ lĭ zhú).</p></tp:treatment-sec><tp:treatment-sec sec-type="material" id="SECID0ETYBG"><title>Additional specimens examined.</title><p><italic><tp:taxon-name><tp:taxon-name-part taxon-name-part-type="genus" reg="Kengiochloa">Kengiochloa</tp:taxon-name-part><tp:taxon-name-part taxon-name-part-type="species" reg="pubiflora">pubiflora</tp:taxon-name-part></tp:taxon-name></italic>: China. Guangdong: Ruyuan County, Tianjingshan, 4 May 1978, <italic>Z. P. Wang &amp; S. T. Liu 780047</italic> (N019022073, N019022074, N019022075, N019022076); Shixing County, Longtou Moutain, elev. 1131 m, 25 April 2021, <italic>Z. Y. Cai &amp; X. H. Ye czy-146</italic> (IBSC); Xinyi City, Mianbeiding, 20 April 2020, <italic>N. H. Xia</italic>, <italic>Y. H. Tong</italic>, <italic>J. B. Ni</italic>, <italic>S. J. Zeng &amp; B. M. Wang XNH-63</italic> (IBSC). Hunan: Yizhang County, Mang Mountain, elev. 1600 m, 4 July 1964, <italic>B. M. Yang 026501</italic> (N019022077). Jiangxi: Suichuan County, Dabali, 22 April 2022, <italic>C. Long BH-148</italic> (IBSC); ibid. 13 November 2022, <italic>C. Long s.n.</italic> (IBSC). <italic><tp:taxon-name><tp:taxon-name-part taxon-name-part-type="genus" reg="Indocalamus">Indocalamus</tp:taxon-name-part><tp:taxon-name-part taxon-name-part-type="species" reg="pallidiflorus">pallidiflorus</tp:taxon-name-part></tp:taxon-name></italic>: CHINA. Guangdong: Longmen County, Nankun Mountain, 12 April 1932, <italic>W. T. Tsang 20216</italic> (SYS00095376, US00065467 (image), US00312706 (image), US00312707 (image)); ibid., 18 April 2018, <italic>X. R. Zheng</italic>, <italic>J. B. Ni &amp; Y. Y. Zhang zxr-145</italic> (IBSC). <italic><tp:taxon-name><tp:taxon-name-part taxon-name-part-type="genus" reg="Indocalamus">Indocalamus</tp:taxon-name-part><tp:taxon-name-part taxon-name-part-type="species" reg="sinicus">sinicus</tp:taxon-name-part></tp:taxon-name></italic>: CHINA. Hongkong: hill sides, <italic>C. Wright s.n.</italic> (K00092161 (image)); without precise locality, <italic>Hance s.n.</italic> (K00092162 (image), K00092163 (image)).</p></tp:treatment-sec><tp:treatment-sec><!--Section generated to contain objects referenced in tp:taxon-treatment.--><fig id="F3" position="float" orientation="portrait"><object-id xmlns:xlink="http://www.w3.org/1999/xlink" content-type="doi" xlink:type="simple">10.3897/phytokeys.221.98920.figure3</object-id><object-id xmlns:xlink="http://www.w3.org/1999/xlink" content-type="arpha" xlink:type="simple">6B662D19-10D8-564A-8F8F-13D06F915C9F</object-id><label>Figure 3.</label><caption><p><italic><tp:taxon-name><tp:taxon-name-part taxon-name-part-type="genus" reg="Kengiochloa">Kengiochloa</tp:taxon-name-part><tp:taxon-name-part taxon-name-part-type="species" reg="pubiflora">pubiflora</tp:taxon-name-part></tp:taxon-name></italic><bold>A</bold> habitat <bold>B</bold> habit <bold>C</bold> leptomorph rhizome and pluricaespitose culms, the arrow showing an internode with a bud <bold>D</bold> culm leaf, the arrow showing the junction of sheath and blade <bold>E</bold> culm leaf oral setae <bold>F</bold> intravaginal branching <bold>G</bold> prophyll of primary branch <bold>H</bold> three young branches at a node <bold>I</bold> foliage leaf branch. Photos by Y. H. Tong.</p></caption><graphic xmlns:xlink="http://www.w3.org/1999/xlink" xlink:href="phytokeys-221-131_article-98920__-g003.jpg" position="float" orientation="portrait" xlink:type="simple" id="oo_822405.jpg"><uri content-type="original_file" xlink:type="simple">https://binary.pensoft.net/fig/822405</uri></graphic></fig><fig id="F4" position="float" orientation="portrait"><object-id xmlns:xlink="http://www.w3.org/1999/xlink" content-type="doi" xlink:type="simple">10.3897/phytokeys.221.98920.figure4</object-id><object-id xmlns:xlink="http://www.w3.org/1999/xlink" content-type="arpha" xlink:type="simple">CB0EC549-41FE-5B62-A449-125104FD1F66</object-id><label>Figure 4.</label><caption><p>Culm buds of three bamboos <bold>A</bold><italic><tp:taxon-name><tp:taxon-name-part taxon-name-part-type="genus" reg="Indocalamus">Indocalamus</tp:taxon-name-part><tp:taxon-name-part taxon-name-part-type="species" reg="sinicus">sinicus</tp:taxon-name-part></tp:taxon-name></italic><bold>B</bold><italic><tp:taxon-name><tp:taxon-name-part taxon-name-part-type="genus" reg="Kengiochloa">Kengiochloa</tp:taxon-name-part><tp:taxon-name-part taxon-name-part-type="species" reg="pubiflora">pubiflora</tp:taxon-name-part></tp:taxon-name></italic><bold>C</bold><italic><tp:taxon-name><tp:taxon-name-part taxon-name-part-type="genus" reg="Sinosasa">Sinosasa</tp:taxon-name-part></tp:taxon-name></italic> sp. Photo <bold>A</bold> by Xi-Rong Zheng, <bold>B, C</bold> by Zhuo-Yu Cai. Scale bars: 1 cm (<bold>A, C</bold>); 5 mm (<bold>B</bold>).</p></caption><graphic xmlns:xlink="http://www.w3.org/1999/xlink" xlink:href="phytokeys-221-131_article-98920__-g004.jpg" position="float" orientation="portrait" xlink:type="simple" id="oo_822406.jpg"><uri content-type="original_file" xlink:type="simple">https://binary.pensoft.net/fig/822406</uri></graphic></fig></tp:treatment-sec><ref-list><ref id="B11"><mixed-citation xmlns:xlink="http://www.w3.org/1999/xlink" xlink:type="simple"><person-group><name name-style="western"><surname>Keng</surname><given-names>YL</given-names></name></person-group> (<year>1936</year>) <article-title>Species novae Arundinariae Sinicae australis.</article-title><source>Sinensia</source><volume>7</volume>: <fpage>408</fpage>–<lpage>420</lpage>.</mixed-citation></ref></ref-list></tp:taxon-treatment>
